# Supplementary material for: Using molecular approaches to assess rabies virus diversity in Haiti and the Dominican Republic
Source: Front Microbiol. 2026 Jan 20;16:1688184. doi: 10.3389/fmicb.2025.1688184 (PMC12864505; doi:10.3389/fmicb.2025.1688184)
Supplement: Supplementary file 3 [file Table_1.xlsx]

## Sheet: In this study
Supplemental table 1: List of sample, species and location used in this study, and the phylogenetic lineage/sub-lineage identified
CDC ID	Source ID	Isolation Source	Year	Location	Phylogenetic lineage/sub-lineage	GenBank	Reference
A14-0859	7067	Dog	2014	Haiti| Quest| Gressier	CAR1a-A	PX738133	This study
A14-0862	7086	Dog	2014	Haiti| Quest| Tabarre	CAR1a-A	PX738134	This study
A14-0863	7062	Dog	2014	Haiti| Quest| Pétion-Ville	CAR1a-A	PX738135	This study
A14-0864	8076	Dog	2014	Haiti| Quest| Carrefour	CAR1a-A	PX738136	This study
A14-0865	7072	Dog	2014	Haiti| Centre| Hinche	CAR1a-B	PX738137	This study
A14-0868	8006	Dog	2014	Haiti| Quest| Pétion-Ville	CAR1a-A	PX738138	This study
A14-0870	60	Dog	2014	Haiti| Quest| Gressier	CAR1a-A	PX738139	This study
A14-1939	9329	Dog	2014	Haiti| Quest| Croix-des-Bouquets	CAR1a-A	PX738140	This study
A14-1943	9330	Dog	2014	Haiti| Quest| Petit-Goâve	CAR1a-A	PX738141	This study
A14-1945	9273	Dog	2014	Haiti| Quest| Petit-Goâve	CAR1a-A	PX738142	This study
A14-1946	9253	Dog	2014	Haiti| Quest| Pétion-Ville	CAR1a-A	PX738143	This study
A14-1951	9141	Dog	2014	Haiti| Quest| Croix-des-Bouquets	CAR1a-A	PX738144	This study
A14-1952	9080	Dog	2014	Haiti| Sud| Cavaillon	CAR1a-A	PX738145	This study
A14-1953	9049	Dog	2014	Haiti| Quest| Gressier	CAR1a-A	PX738146	This study
A14-1954	9038	Dog	2014	Haiti| Quest| Pétion-Ville	CAR1a-A	PX738147	This study
A14-2189	9421	Dog	2014	Haiti| Centre| Saut-d'Eau	CAR1a-B	PX738148	This study
A14-2191	9555	Cat	2014	Haiti| Nord| La Victoire	CAR1a-B	PX738149	This study
A14-2193	9596	Dog	2014	Haiti| Quest| Croix-des-Bouquets	CAR1a-B	PX738150	This study
A17-2875	39	Dog	2017	Haiti| Quest| Croix-des-Bouquets	CAR1a-A	PX738151	This study
A17-2876	6	Dog	2017	Haiti| Quest| Pétion-Ville	CAR1a-A	PX738152	This study
A17-2878	38	Dog	2017	Haiti| Nord| Cap-Haïtien	CAR1a-B	PX738153	This study
A17-2881	33	Dog	2017	Haiti| Centre| Saut-d'Eau	CAR1a-A	PX738154	This study
A17-2882	5	Dog	2017	Haiti| Quest| Port-au-Prince	CAR1a-A	PX738155	This study
A17-2886	1	Dog	2017	Haiti| Quest| Croix-des-Bouquets	CAR1a-A	PX738156	This study
A17-2890	24	Dog	2017	Haiti| Quest| Croix-des-Bouquets	CAR1a-A	PX738157	This study
A17-2893	34	Dog	2017	Haiti| Quest| Pétion-Ville	CAR1a-A	PX738158	This study
A17-2894	35	Dog	2017	Haiti| Quest| Petit-Goâve	CAR1a-A	PX738159	This study
A17-2895	22	Dog	2017	Haiti| Centre| Thomassique	CAR1a-B	PX738160	This study
A17-2896	46	Dog	2017	Haiti| Haiti	CAR1a-A	PX738161	This study
A17-2898	23	Dog	2017	Haiti| Quest| Croix-des-Bouquets	CAR1a-A	PX738162	This study
A17-2902	26	Dog	2017	Haiti| Quest| Croix-des-Bouquets	CAR1a-A	PX738163	This study
A17-2904	63	Dog	2016	Haiti| Centre| Mirebalais	CAR1a-B	PX738164	This study
A17-2905	446	Dog	2016	Haiti| Quest| Tabarre	CAR1a-A	PX738165	This study
A17-2907	62	Dog	2016	Haiti| Quest| Croix-des-Bouquets	CAR1a-A	PX738166	This study
A17-2912	64	Dog	2016	Haiti| Quest| Tabarre	CAR1a-A	PX738167	This study
A17-2915	11	Dog	2016	Haiti	CAR1a-A	PX738168	This study
A17-2916	40	Dog	2016	Haiti	CAR1a-A	PX738169	This study
A17-2918	9	Dog	2016	Haiti| Artibonite| Saint-Marc	CAR1a-A	PX738170	This study
A17-4259	49	Dog	2017	Haiti| Nord| Nord	CAR1a-A	PX738180	This study
A17-4263	55	Dog	2017	Haiti| Nord| Nord	CAR1a-B	PX738181	This study
A17-4265	57	Dog	2017	Haiti| Quest| Ouest	CAR1a-A	PX738182	This study
A17-4266	58	Dog	2017	Haiti| Quest| Ouest	CAR1a-A	PX738183	This study
A17-4267	59	Dog	2017	Haiti| Centre| Centre	CAR1a-B	PX738184	This study
A17-4269	63	Dog	2017	Haiti| Nord Est| Nord Est	CAR1a-B	PX738185	This study
A17-4270	64	Dog	2017	Haiti| Quest| Ouest	CAR1a-A	PX738186	This study
A17-4272	66	Dog	2017	Haiti| Quest| Ouest	CAR1a-A	PX738187	This study
A18-0734	81	Dog	2017	Haiti| Quest| Gressier	CAR1a-A	PX738188	This study
A18-0735	85	Dog	2017	Haiti| Quest| Gressier	CAR1a-A	PX738189	This study
A18-0737	89	Dog	2017	Haiti	CAR1a-A	PX738190	This study
A18-0740	92	Dog	2017	Haiti| Quest| Ouest	CAR1a-A	PX738191	This study
A18-0741	93	Dog	2017	Haiti	CAR1a-A	PX738192	This study
A18-0743	95	Dog	2017	Haiti	CAR1a-A	PX738193	This study
70	70	Dog	2017	Haiti| Lascahobas	CAR1a-B	PX738250	This study
82	82	Dog	2017	Haiti| Artibonite	CAR1a-B	PX738251	This study
85	85	Dog	2017	Haiti| Artibonite	CAR1a-B	PX738252	This study
89	89	Dog	2017	Haiti| Artibonite	CAR1a-B	PX738253	This study
90	90	Dog	2017	Haiti| Artibonite	CAR1a-B	PX738254	This study
A18-2428		Human	2018	Haiti| Quest| Croix-des-Bouquets	CAR1a-A	PX738195	This study
A11-3471		Human	2011	USA|New Jersey	CAR1a-A	PX738126	This study
A19-1742	151	Dog	2019	Haiti	CAR1a-B	PX738216	This study
A19-1746	135	Dog	2019	Haiti	CAR1a-B	PX738217	This study
A19-1756	115	Dog	2018	Haiti | Centre| Cerca LaSource	CAR1a-B	PX738218	This study
A19-1758	117	Dog	2018	Haiti | Quest	CAR1a-A	PX738219	This study
A19-1761	130	Dog	2018	Haiti	CAR1a-B	PX738220	This study
A19-1762	131	Dog	2019	Haiti | Grand'Anse| Corail	CAR1a-A	PX738221	This study
A19-1763	132	Dog	2019	Haiti | Centre| Boucan-Carré	CAR1a-B	PX738222	This study
A19-1766	161	Dog	2019	Haiti | Nord| Quartier-Morin	CAR1a-B	PX738223	This study
A19-1787	97	Dog	2017	Haiti	CAR1a-A	PX738224	This study
A19-1799	104	Dog	2018	Haiti | Centre| Lascahobas	CAR1a-D	PX738225	This study
A19-1800	105	Dog	2018	Haiti | Sud| Chardonnieres	CAR1a-A	PX738226	This study
A19-1802	107	Dog	2018	Haiti | Quest| Carrefour	CAR1a-A	PX738227	This study
A19-1806	142	Dog	2019	Haiti | Centre| Hinche	CAR1a-B	PX738228	This study
A19-1807	143	Dog	2019	Haiti	CAR1a-A	PX738229	This study
A19-1809	99	Dog	2017	Haiti | Quest| Carrefour	CAR1a-A	PX738230	This study
A19-1811	101	Dog	2017	Haiti | Quest| Carrefour	CAR1a-A	PX738231	This study
A19-1817	148	Dog	2019	Haiti	CAR1a-A	PX738232	This study
A19-1820	111	Dog	2018	Haiti | Nord| Cap-Haïtien	CAR1a-B	PX738233	This study
A19-1821	112	Dog	2018	Haiti | Quest| Pétion-Ville	CAR1a-A	PX738234	This study
A19-1822	113	Dog	2018	Haiti | Quest| Carrefour	CAR1a-A	PX738235	This study
A19-1823	114	Dog	2018	Haiti | Centre| Cerca LaSource	CAR1a-B	PX738236	This study
A19-1827	159	Dog	2019	Haiti	CAR1a-A	PX738237	This study
A19-1828	160	Dog	2019	Haiti	CAR1a-A	PX738238	This study
A19-1837	170	Dog	2019	Haiti	CAR1a-D	PX738239	This study
A19-1844	121	Dog	2018	haiti	CAR1a-B	PX738240	This study
A19-1845	122	Dog	2018	Haiti | Centre| Cerca LaSource	CAR1a-B	PX738241	This study
A19-1847	124	Dog	2018	Haiti | Ouest| Tomazeau	CAR1a-D	PX738242	This study
A19-1848	125	Goat	2018	Haiti |Sud|Tiburon	CAR1a-A	PX738243	This study
	NA	DR-Human-2006	2006	Dominican Republic| San Cristobal| Haina	CAR1b	PX738255	This study
	NA	DR-Human-2009	2009	Dominican Republic| Santo Domingo| Santo Domingo este	CAR1a-C	PX738256	This study
	132	Mongoose	2009	Dominican Republic| Santo Domingo | Santo Domingo Este	CAR1b	PX738257	This study
A09-2118		Cat	2009	Dominican Republic	CAR1a-C	PX738125	This study
A12-1023	7	Dog	2012	Dominican Republic	CAR1a-C	PX738131	This study
A12-1024	219	Dog	2012	Dominican Republic	CAR1a-C	PX738132	This study
A12-0579	6	Dog	2012	Dominican Republic| Santo Domingo| Santo Domingo Oeste	CAR1a-C	PX738127	This study
A12-0580	147	Dog	2012	Dominican Republic| Distrito Nacional	CAR1a-C	PX738128	This study
A12-0582	208	Cat	2012	Dominican Republic| San Cristobal	CAR1a-C	PX738129	This study
A12-0587	245	Dog	2012	Dominican Republic| Santo Domingo| Santo Domingo norte	CAR1a-C	PX738130	This study
A17-3895	2	Dog	2017	Dominican Republic| Dajabon	CAR1a-B	PX738171	This study
A17-3900	9	Dog	2017	Dominican Republic| Independencia| Los Pinos	CAR1a-B	PX738172	This study
A17-3901	10	Dog	2017	Dominican Republic| Dajabon	CAR1a-B	PX738173	This study
A17-3902	11	Dog	2017	Dominican Republic| Dajabon	CAR1a-B	PX738174	This study
A17-3904	14	Dog	2017	Dominican Republic| Elias Piña| Elias Piña	CAR1a-B	PX738175	This study
A17-3905	5	Cat	2017	Dominican Republic| Valverde| Hato Nuevo-Mao	CAR1a-B	PX738176	This study
A17-4000	96	Dog	2017	Dominican Republic| Puerto Plata| Altamira	CAR1b	PX738177	This study
A17-4001	90	Dog	2017	Dominican Republic| San Pedro de Macoriss	CAR1b	PX738178	This study
A17-4002	91	Dog	2017	Dominican Republic| Dajabon| Dajabon	CAR1a-B	PX738179	This study
A18-1869	410939	human	2018	Dominican Republic| Santiago| Santiago de los caballeros	CAR1b	PX738194	This study
A18-3680		Human	2018	Dominican Republic| Pedernales	CAR1a-A	PX738196	This study
A19-0021		Human	2018	Dominican Republic| Pedernales	CAR1a-A	PX738197	This study
A19-0754	1	Mongoose	2018	Dominican Republic| La vega| Jarabacoa	CAR1b	PX738198	This study
A19-0755	2	Dog	2018	Dominican Republic| La Altagracia| Higuey	CAR1b	PX738199	This study
A19-0757	4	Horse	2018	Dominican Republic| Puerto Plata	CAR1b	PX738200	This study
A19-0758	5	Dog	2018	Dominican Republic| Pedernales	CAR1a-A	PX738201	This study
A19-0760	7	Dog	2018	Dominican Republic| Santo Domingo| Gauricano	CAR1a-A	PX738202	This study
A19-0761	8	Mongoose	2018	Dominican Republic| Santiago| Santiago de los caballeros	CAR1b	PX738203	This study
A19-0764	11	Dog	2019	Dominican Republic| Duarte| San Francisco de Macoris	CAR1b	PX738204	This study
A19-0767	14	Dog	2019	Dominican Republic| Duarte| San Francisco de Macoris	CAR1b	PX738205	This study
A19-1678	37	Human	2019	Dominican Republic| El seibo| Miches	CAR1b	PX738206	This study
A19-1682	2	Dog	2019	Dominican Republic| Elias Piña	CAR1a-D	PX738207	This study
A19-1683	3	Cat	2019	Dominican Republic| Distrito Nacional	CAR1b	PX738208	This study
A19-1684	4	Cat	2019	Dominican Republic| Monte Plata	CAR1b	PX738209	This study
A19-1685	5	Dog	2019	Dominican Republic| Elias Piña	CAR1a-B	PX738210	This study
A19-1687	7	Dog	2019	Dominican Republic| Pedernales	CAR1a-A	PX738211	This study
A19-1688	8	Dog	2019	Dominican Republic| Puerto Plata	CAR1b	PX738212	This study
A19-1691	11	Bovine	2019	Dominican Republic| La Altagracia| Higuey	CAR1b	PX738213	This study
A19-1715	35	Cat	2019	Dominican Republic| Puerto Plata	CAR1b	PX738214	This study
A19-1716	36	Dog	2019	Dominican Republic| Puerto Plata	CAR1b	PX738215	This study
A23-1668	354	Dog	2023	Haiti|Centre|Boucan-Carre	CAR1a-B	PX738244	This study
A23-1671	362	Dog	2023	Haiti|Ouest|Arcahaie	CAR1a-A	PX738245	This study
A23-1673	363	Dog	2023	Haiti|Ouest|Saut-d'Eau	CAR1a-B	PX738246	This study
A23-1675	364	Dog	2023	Haiti|Ouest|Lascahobas	CAR1a-B	PX738247	This study
A23-1813	373	Dog	2023	Haiti|Ouest|Lascahobas	CAR1a-B	PX738248	This study
A23-1815	376	Dog	2023	Haiti|Ouest|Arcahaie	CAR1a-A	PX738249	This study
