# Supplementary material for: Using molecular approaches to assess rabies virus diversity in Haiti and the Dominican Republic
Source: Front Microbiol. 2026 Jan 20;16:1688184. doi: 10.3389/fmicb.2025.1688184 (PMC12864505; doi:10.3389/fmicb.2025.1688184)
Supplement: Supplementary file 4 [file Table_2.xlsx]

## Sheet: Sheet2
Supplemental table 2: List of reference sequences of the major rabies clades used for the phylogenetic analysis
Source ID	Isolation Source	Year	Location	GenBank	Reference
1088	Woodchuck	1970	USA	AB645847	Yamada, K. et al, 2012
3789	Skunk	1998	USA	AF461045	Smith et al, unpublished
V1044	Dog	2000	Cuba	AY854504	Nadid-Davis, S.A. et al, 2006
V1079	Mongoose	2001	Cuba	AY854505	Nadid-Davis, S.A. et al, 2006
V1050	Cat	2002	Cuba	AY854527	Nadid-Davis, S.A. et al, 2006
V1056	Dog	2000	Cuba	AY854536	Nadid-Davis, S.A. et al, 2006
V1067	Mongoose	2000	Cuba	AY854544	Nadid-Davis, S.A. et al, 2006
V1092	Bovine	2000	Cuba	AY854550	Nadid-Davis, S.A. et al, 2006
V1069	Goat	2000	Cuba	AY854552	Nadid-Davis, S.A. et al, 2006
V1101	Mongoose	2002	Cuba	AY854558	Nadid-Davis, S.A. et al, 2006
V1124	Dog	2002	Cuba	AY854569	Nadid-Davis, S.A. et al, 2006
A033756NYrac1584	Raccoon	2003	USA	DQ886041	Biek, R. et al, 2007
Prmongoose2004	Mongoose	2004	Puerto Rico	FJ228495	Velasco-Villa, A. et al, Unpublished
2840PuertoRicodg2006	Dog	2006	Puerto Rico	FJ228497	Velasco-Villa, A. et al, Unpublished
457Mxpuedg01	Dog	2001	Mexico	FJ228504	Velasco-Villa, A. et al, Unpublished
440Mxgrodg99	Dog	1999	Mexico	FJ228506	Velasco-Villa, A. et al, Unpublished
1407Mxmxdg00	Dog	2000	Mexico	FJ228513	Velasco-Villa, A. et al, Unpublished
TX692007	Gray fox	2007	USA	FJ228536	Velasco-Villa, A. et al, Unpublished
TX672007	Gray fox	2007	USA	FJ228538	Velasco-Villa, A. et al, Unpublished
DGCA1954	Dog	1954	USA	FJ228539	Velasco-Villa, A. et al, Unpublished
421Kydog2007	Dog	2007	USA	GU991842	Velasco-Villa, A. et al, Unpublished
1061AZhr2008	Horse	2008	USA	GU991843	Velasco-Villa, A. et al, Unpublished
C14/95	Dog	1995	Colombia	JF693453	Caicedo, Y. et al, 2015
C20/95	Dog	1995	Colombia	JF693454	Caicedo, Y. et al, 2015
V470	Mongoose	1996	Puerto Rico	JQ513528	Nadin-Davis, S.A., Unpublished
V508	Cat	1997	Puerto Rico	JQ513529	Nadin-Davis, S.A., Unpublished
V509	Dog	1997	Puerto Rico	JQ513530	Nadin-Davis, S.A., Unpublished
V512	Dog	1997	Puerto Rico	JQ513532	Nadin-Davis, S.A., Unpublished
V516	Mongoose	1997	Puerto Rico	JQ513534	Nadin-Davis, S.A., Unpublished
V522	Mongoose	1997	Puerto Rico	JQ513536	Nadin-Davis, S.A., Unpublished
V525	Mongoose	1997	Puerto Rico	JQ513538	Nadin-Davis, S.A., Unpublished
04L1025	Skunk	2004	Canada	JQ513554	Davis, R et al, 2013
05L0063	Skunk	2005	Canada	JQ513555	Davis, R et al, 2013
05L0085	Skunk	2005	Canada	JQ513556	Davis, R et al, 2013
00L016	Skunk	2000	Canada	JQ513557	Davis, R et al, 2013
00L0416	Skunk	2000	Canada	JQ513558	Davis, R et al, 2013
00L0481	Skunk	2000	Canada	JQ513559	Davis, R et al, 2013
00L0504	Skunk	2000	Canada	JQ513560	Davis, R et al, 2013
NC839	Skunk	1984	USA	JQ685944	Kuzmin, I.V. et al, 2012
MEXSK3636	Mexico	2009	Mexico	JQ685975	Kuzmin, I.V. et al, 2012
SDSK090044	Skunk	2009	USA	JX855996	Davis, R et al, 2013
SDSK090045	Skunk	2009	USA	JX855997	Davis, R et al, 2013
SDSK090046	Skunk	2009	USA	JX855998	Davis, R et al, 2013
MNSK090088	Skunk	2009	USA	JX856027	Davis, R et al, 2013
SDSK090093	Skunk	2009	USA	JX856029	Davis, R et al, 2013
SDSK090094	Skunk	2009	USA	JX856030	Davis, R et al, 2013
MNSK090095	Skunk	2009	USA	JX856031	Davis, R et al, 2013
RV2851N	Dog	2011	Grenada	KJ957435	Zieger, U. et al, 2014
RV2853N	Mongoose	2011	Grenada	KJ957437	Zieger, U. et al, 2014
RV2925N	Mongoose	2011	Grenada	KJ957440	Zieger, U. et al, 2014
RV2964N	Mongoose	2012	Grenada	KJ957443	Zieger, U. et al, 2014
RV2966N	Mongoose	2012	Grenada	KJ957445	Zieger, U. et al, 2014
RV2968N	Dog	2013	Grenada	KJ957447	Zieger, U. et al, 2014
RV2970N	Mongoose	2013	Grenada	KJ957449	Zieger, U. et al, 2014
RV2972N	Mongoose	2013	Grenada	KJ957451	Zieger, U. et al, 2014
RV2926	Mongoose	2012	Grenada	KM067274	Zieger, U. et al, 2014
87021AFS	Human	1981	SouthAfrica	KX148103	Troupin, C. et al, 2016
91015MEX	Dog	1991	Mexico	KX148111	Troupin, C. et al, 2016
91010MEX	Human	1991	Mexico	KX148112	Troupin, C. et al, 2016
92010GER	Fox	1991	Germany	KX148124	Troupin, C. et al, 2016
94033BEL	Red fox	1994	Belgium	KX148125	Troupin, C. et al, 2016
93105EST	Red fox	1993	Estonia	KX148158	Troupin, C. et al, 2016
86082IRA	Sheep	1974	Iran	KX148159	Troupin, C. et al, 2016
92015HON	Human	1991	Hungary	KX148160	Troupin, C. et al, 2016
94002TUR	Dog	1993	Turkey	KX148162	Troupin, C. et al, 2016
93008IRA	Jackal	1976	Iran	KX148190	Troupin, C. et al, 2016
88008ETH	Dog	1988	Ethiopia	KX148200	Troupin, C. et al, 2016
86046MAD	Dog	1986	Madagascar	KX148211	Troupin, C. et al, 2016
91001USA	Skunk	1982	USA	KX148213	Troupin, C. et al, 2016
4980-17	Raccoon	2017	USA	MN418183	Brunt, S. and Davis, A. Unpublished
A17-4227	Skunk	2017	USA	MW055087	Gigante, C. M et al, 2020
A17-3972	Skunk	2017	USA	MW055124	Gigante, C. M et al, 2020
A17-3975	Skunk	2017	USA	MW055126	Gigante, C. M et al, 2020
A18-0165	Fox	2018	USA	MW055128	Gigante, C. M et al, 2020
9147GSFRA	Red fox	1991	France	U22474	Kissi, B. et al, 1995
9212ALL	Red fox	1991	Germany	U22475	Kissi, B. et al, 1995
9142EST	Raccoon dog	1985	Estonia	U22476	Kissi, B. et al, 1995
9126MEX	Dog	1991	Mexico	U22477	Kissi, B. et al, 1995
86106YOU	Red fox	1972	Yugoslavia	U22839	Kissi, B. et al, 1995
8618POL	Raccoon dog	1985	Poland	U22840	Kissi, B. et al, 1995
9215HON	Human	1991	Hungary	U43025	Bourhy, H. et al 2008
87DRHM1333	Human	1987	Dominican Republic| Boca Chica		Smith, J.S. et al, 1992
87DRDG1334	Dog	1987	Dominican Republic| Boca Chica		Smith, J.S. et al, 1992
87DRMG629	Mongoose	1987	Dominican Republic| La Vega		Smith, J.S. et al, 1992
87DRMG628	M	1987	Dominican Republic| Bayaguana		Smith, J.S. et al, 1992
