# Supplementary material for: Using molecular approaches to assess rabies virus diversity in Haiti and the Dominican Republic
Source: Front Microbiol. 2026 Jan 20;16:1688184. doi: 10.3389/fmicb.2025.1688184 (PMC12864505; doi:10.3389/fmicb.2025.1688184)
Supplement: Supplementary file 5 [file Table_3.xlsx]

## Sheet: Sheet1
Supplemental Table 3 : Temporal signal comparison of the N gene to estimate the TMRCA of RABVs from Hispaniola
Molecular clock model GTR+G+I	95% HPD estimates
	Likelihood	TMRCA Mean	TMRCA Median	TMRCA Geometric mean	TMRCA interval
Relaxed UCLN clock, Bayesian Skygrid	-12543.4	1946.01	1947.58	1945.97	1921.6006, 1968.4251
Relaxed UCLN clock, Expansion	-12546.6	1958.21	1959.21	1958.18	1936.4431, 1978.9636
Relaxed UCLN clock, Constant coalescent	-13568.4368	1957.1528	1957.8022	1957.1248	1937.1271, 1977.0942
Strict UCLN clock, Constant coalescent	-13603.466	1945.8824	1946.5109	1945.8638	1928.8565, 1961.572
